# Supplementary material for: A robust cooperative localization algorithm based on covariance intersection method for multi-robot systems
Source: PeerJ Comput Sci. 2023 May 12;9:e1373. doi: 10.7717/peerj-cs.1373 (PMC10280389; doi:10.7717/peerj-cs.1373)
Supplement: Supplemental Information 1 [file peerj-cs-09-1373-s001.zip]

Archive with 49 entries (44 files):
- all_raw_data/
- all_raw_data/Fig3-Fig4/
- all_raw_data/Fig3-Fig4/all_data.mat
- all_raw_data/Fig3-Fig4/fig3.eps
- all_raw_data/Fig3-Fig4/fig_4a.eps
- all_raw_data/Fig3-Fig4/fig_4b.eps
- all_raw_data/Fig3-Fig4/main_plot.m
- all_raw_data/Fig3-Fig4/main_plot_true.m
- all_raw_data/Fig3-Fig4/true_data.mat
- all_raw_data/Fig6-Fig7/
- all_raw_data/Fig6-Fig7/average_error.eps
- all_raw_data/Fig6-Fig7/average_trace.eps
- all_raw_data/Fig6-Fig7/data0.mat
- all_raw_data/Fig6-Fig7/data1.mat
- all_raw_data/Fig6-Fig7/data2.mat
- all_raw_data/Fig6-Fig7/data3.mat
- all_raw_data/Fig6-Fig7/data6_reference.mat
- all_raw_data/Fig6-Fig7/data_cov0.mat
- all_raw_data/Fig6-Fig7/data_cov2.mat
- all_raw_data/Fig6-Fig7/data_cov3.mat
- all_raw_data/Fig6-Fig7/err_r2.eps
- all_raw_data/Fig6-Fig7/err_r5.eps
- all_raw_data/Fig6-Fig7/path_r2.eps
- all_raw_data/Fig6-Fig7/path_r5.eps
- all_raw_data/Fig6-Fig7/plot_path.m
- all_raw_data/Fig6-Fig7/│⌡╕σ/
- all_raw_data/Fig6-Fig7/│⌡╕σ/average_error.eps
- all_raw_data/Fig6-Fig7/│⌡╕σ/average_trace.eps
- all_raw_data/Fig6-Fig7/│⌡╕σ/err_r2.eps
- all_raw_data/Fig6-Fig7/│⌡╕σ/err_r5.eps
- all_raw_data/Fig6-Fig7/│⌡╕σ/path_r2.eps
- all_raw_data/Fig6-Fig7/│⌡╕σ/path_r5.eps
- all_raw_data/Fig8-Fig9/
- all_raw_data/Fig8-Fig9/all_path.eps
- all_raw_data/Fig8-Fig9/all_path1.eps
- all_raw_data/Fig8-Fig9/average_error_ab.eps
- all_raw_data/Fig8-Fig9/average_trace_ab.eps
- all_raw_data/Fig8-Fig9/data3.mat
- all_raw_data/Fig8-Fig9/data4.mat
- all_raw_data/Fig8-Fig9/data5.mat
- all_raw_data/Fig8-Fig9/data6_reference.mat
- all_raw_data/Fig8-Fig9/data_cov3.mat
- all_raw_data/Fig8-Fig9/data_cov4.mat
- all_raw_data/Fig8-Fig9/data_cov5.mat
- all_raw_data/Fig8-Fig9/err_r2_ab.eps
- all_raw_data/Fig8-Fig9/err_r5_ab.eps
- all_raw_data/Fig8-Fig9/path_r2_ab.eps
- all_raw_data/Fig8-Fig9/path_r5_ab.eps
- all_raw_data/Fig8-Fig9/plot_path.m
