# Supplementary material for: A robust cooperative localization algorithm based on covariance intersection method for multi-robot systems
Source: PeerJ Comput Sci. 2023 May 12;9:e1373. doi: 10.7717/peerj-cs.1373 (PMC10280389; doi:10.7717/peerj-cs.1373)
Supplement: Supplemental Information 1 [file peerj-cs-09-1373-s001.zip › all_raw_data/Fig8-Fig9/plot_path.m]

clc;
clear;
close all;
load('./data5.mat')
load('./data_cov5.mat')
load('./data6_reference.mat')
i=length(p1)-1;
del_t=0.03;
er_DR2=sqrt(sum((p2(1:2,:)-pp2(1:2,:)).^2,1));
er_DR3=sqrt(sum((p3(1:2,:)-pp3(1:2,:)).^2,1));
er_DR4=sqrt(sum((p4(1:2,:)-pp4(1:2,:)).^2,1));
er_DR5=sqrt(sum((p5(1:2,:)-pp5(1:2,:)).^2,1));
er_DR6=sqrt(sum((p6(1:2,:)-pp6(1:2,:)).^2,1));

%%
er_kp2=sqrt(sum((kp2(1:2,:)-pp2(1:2,:)).^2,1));
er_kp3=sqrt(sum((kp3(1:2,:)-pp3(1:2,:)).^2,1));
er_kp4=sqrt(sum((kp4(1:2,:)-pp4(1:2,:)).^2,1));
er_kp5=sqrt(sum((kp5(1:2,:)-pp5(1:2,:)).^2,1));
er_kp6=sqrt(sum((kp6(1:2,:)-pp6(1:2,:)).^2,1));
%%
er_op2=sqrt(sum((op2(1:2,:)-pp2(1:2,:)).^2,1));
er_op3=sqrt(sum((op3(1:2,:)-pp3(1:2,:)).^2,1));
er_op4=sqrt(sum((op4(1:2,:)-pp4(1:2,:)).^2,1));
er_op5=sqrt(sum((op5(1:2,:)-pp5(1:2,:)).^2,1));
er_op6=sqrt(sum((op6(1:2,:)-pp6(1:2,:)).^2,1));
%%
er_up2=sqrt(sum((up2(1:2,:)-pp2(1:2,:)).^2,1));
er_up3=sqrt(sum((up3(1:2,:)-pp3(1:2,:)).^2,1));
er_up4=sqrt(sum((up4(1:2,:)-pp4(1:2,:)).^2,1));
er_up5=sqrt(sum((up5(1:2,:)-pp5(1:2,:)).^2,1));
er_up6=sqrt(sum((up6(1:2,:)-pp6(1:2,:)).^2,1));
%%
er_rp2=sqrt(sum((rp2(1:2,:)-pp2(1:2,:)).^2,1));
er_rp3=sqrt(sum((rp3(1:2,:)-pp3(1:2,:)).^2,1));
er_rp4=sqrt(sum((rp4(1:2,:)-pp4(1:2,:)).^2,1));
er_rp5=sqrt(sum((rp5(1:2,:)-pp5(1:2,:)).^2,1));
er_rp6=sqrt(sum((rp6(1:2,:)-pp6(1:2,:)).^2,1));
%%
av_kp=zeros(length(p1),1);
av_cov_kp=zeros(length(p1),1);
av_op=zeros(length(p1),1);
av_cov_op=zeros(length(p1),1);
av_up=zeros(length(p1),1);
av_cov_up=zeros(length(p1),1);
av_rp=zeros(length(p1),1);
av_cov_rp=zeros(length(p1),1);
for i=1:1:length(p1)    
    aa=0;
    bb=0;
    for j=2:1:6
          eval(['mid','=','er_kp',num2str(j),'(i);']);
          aa=aa+mid;
          eval(['mid1','=','trace(kp',num2str(j),'_cov(1:2,1:2,i));']);
          bb=bb+mid1;
        %eval(['[pp',num2str(j),'(:,',num2str(i+1),'),pp',num2str(j),'_cov(:,:,',num2str(i+1),')]','=','RobotModel(a,b,c,d,del_t);'])
    end
  av_kp(i)=aa/5;
  av_cov_kp(i)=bb/5;     
end
for i=1:1:length(p1)    
    aa=0;
    bb=0;
    for j=2:1:6
          eval(['mid','=','er_op',num2str(j),'(i);']);
          aa=aa+mid;
          eval(['mid1','=','trace(op',num2str(j),'_cov(1:2,1:2,i));']);
          bb=bb+mid1;
        %eval(['[pp',num2str(j),'(:,',num2str(i+1),'),pp',num2str(j),'_cov(:,:,',num2str(i+1),')]','=','RobotModel(a,b,c,d,del_t);'])
    end
  av_op(i)=aa/5;
  av_cov_op(i)=bb/5;     
end
for i=1:1:length(p1)    
    aa=0;
    bb=0;
    for j=2:1:6
          eval(['mid','=','er_up',num2str(j),'(i);']);
          aa=aa+mid;
          eval(['mid1','=','trace(up',num2str(j),'_cov(1:2,1:2,i));']);
          bb=bb+mid1;
        %eval(['[pp',num2str(j),'(:,',num2str(i+1),'),pp',num2str(j),'_cov(:,:,',num2str(i+1),')]','=','RobotModel(a,b,c,d,del_t);'])
    end
  av_up(i)=aa/5;
  av_cov_up(i)=bb/5;     
end

for i=1:1:length(p1)    
    aa=0;
    bb=0;
    for j=2:1:6
          eval(['mid','=','er_rp',num2str(j),'(i);']);
          aa=aa+mid;
          eval(['mid1','=','trace(rp',num2str(j),'_cov(1:2,1:2,i));']);
          bb=bb+mid1;
        %eval(['[pp',num2str(j),'(:,',num2str(i+1),'),pp',num2str(j),'_cov(:,:,',num2str(i+1),')]','=','RobotModel(a,b,c,d,del_t);'])
    end
  av_rp(i)=aa/5;
  av_cov_rp(i)=bb/5;     
end
%'trace(kp',num2str(j),'_cov(1:2,1:2,',num2str(i),')'

%%
% tt=linspace(1,length(p1),length(p1));
% figure(1)
% plot(tt,er_DR2,'r',tt,er_kp2,'k',tt,er_op2,'b',tt,er_up2,'g');
% figure(2)
% plot(tt,er_DR3,'r',tt,er_kp3,'k',tt,er_op3,'b',tt,er_up3,'g');
% figure(3)
% plot(tt,er_DR4,'r',tt,er_kp4,'k',tt,er_op4,'b',tt,er_up4,'g');
% figure(4)
% plot(tt,er_DR5,'r',tt,er_kp5,'k',tt,er_op5,'b',tt,er_up5,'g');
% figure(5)
% plot(tt,er_DR6,'r',tt,er_kp6,'k',tt,er_op6,'b',tt,er_up6,'g');
% figure(6)
% plot(tt,av_kp,'k',tt,av_op,'b',tt,av_up,'g');
% figure(7)
% plot(tt,av_cov_kp,'k',tt,av_cov_op,'b',tt,av_cov_up,'g');

%% 画图
%   figure(1) 
%   set(gcf,'position',[50,550,400,400], 'color','w' );
%   h1=plot(p1(1,1:i),p1(2,1:i),'r','LineWidth',1);
%   hold on
%   h2=plot(p2(1,1:i),p2(2,1:i),'g','LineWidth',1);
%   hold on
%   h3=plot(p3(1,1:i),p3(2,1:i),'b','LineWidth',1);
%   hold on
%   h4=plot(p4(1,1:i),p4(2,1:i),'k','LineWidth',1);
%   hold on
%   h5=plot(p5(1,1:i),p5(2,1:i),'c','LineWidth',1);
%   hold on
%   h6=plot(p6(1,1:i),p6(2,1:i),'m','LineWidth',1);
%   hold on 
%   scatter(p1(1,1),p1(2,1),20,'filled','k','s')
%   hold on 
%   scatter(p2(1,1),p2(2,1),20,'filled','k','s')
%   hold on 
%   scatter(p3(1,1),p3(2,1),20,'filled','k','s')
%   hold on 
%   scatter(p4(1,1),p4(2,1),20,'filled','k','s')
%   hold on 
%   scatter(p5(1,1),p5(2,1),20,'filled','k','s')
%   hold on 
%   scatter(p6(1,1),p6(2,1),20,'filled','k','s')
%   hold on 
%   scatter(p1(1,end),p1(2,end),20,'filled','k','^')
%    hold on 
%   scatter(p2(1,end),p2(2,end),20,'filled','k','^')
%    hold on 
%   scatter(p3(1,end),p3(2,end),20,'filled','k','^')
%    hold on 
%   scatter(p4(1,end),p4(2,end),20,'filled','k','^')
%    hold on 
%   scatter(p5(1,end),p5(2,end),20,'filled','k','^')
%    hold on 
%   scatter(p6(1,end),p6(2,end),20,'filled','k','^')
%   legend([h1,h2,h3,h4,h5,h6],'R1','R2','R3','R4','R5','R6','NumColumns',3);
%   ylabel('y/m');
%   xlabel('x/m');
% %   axis equal;
%   axis([-3 25 -1 20]); 
%   %saveas(gcf, 'all_path1.eps', 'epsc')
%   %%%%
  figure(2)
  set(gcf,'position',[410,550,400,400], 'color','w' );
  plot(pp2(1,1:end),pp2(2,1:end),'k','LineWidth',1);
   hold on
  plot(up2(1,1:end),up2(2,1:end),'m','LineWidth',1);
  hold on
  plot(op2(1,1:end),op2(2,1:end),'b','LineWidth',1);
  hold on
  plot(rp2(1,1:end),rp2(2,1:end),'color',[0.5 0.1 0.8],'LineWidth',1);
  hold on
  plot(kp2(1,1:end),kp2(2,1:end),'r','LineWidth',1);
  axis([6 16 7 17]);
  legend('Ideal trajectory','General CU','General CI ','Wang et al. (2021)','Proposed method','NumColumns',1);
  ylabel('y/m');
  xlabel('x/m');
%   saveas(gcf, 'path_r2_ab.eps', 'epsc')
  figure(3)
  set(gcf,'position',[770,550,400,400], 'color','w' );
  plot(pp5(1,1:end),pp5(2,1:end),'k','LineWidth',1);
  hold on
  plot(up5(1,1:end),up5(2,1:end),'m','LineWidth',1);
  hold on
  plot(op5(1,1:end),op5(2,1:end),'b','LineWidth',1);
  hold on
  plot(rp5(1,1:end),rp5(2,1:end),'color',[0.5 0.1 0.8],'LineWidth',1);
  hold on
  plot(kp5(1,1:end),kp5(2,1:end),'r','LineWidth',1);
  axis([-1 8 4 13]);
  legend('Ideal trajectory','General CU ','General CI','Wang et al. (2021)','Proposed method','NumColumns',1);
  ylabel('E/m');
  xlabel('time/s');
%   saveas(gcf, 'path_r5_ab.eps', 'epsc')
  
  %%
  tt=linspace(1,length(p1),length(p1));
  tt=tt*del_t;
  figure(4)
  set(gcf,'position',[1130,550,400,400], 'color','w' );
  plot(tt,er_up2,'m','LineWidth',1);
  hold on
  plot(tt,er_op2,'b','LineWidth',1);
  hold on
  plot(tt,er_rp2,'color',[0.5 0.1 0.8],'LineWidth',1);
  hold on
  plot(tt,er_kp2,'r','LineWidth',1);
  %   axis equal;
  axis([0 21 -0.1 5]);
  legend('General CU','General CI','Wang et al. (2021)','Proposed method');
  ylabel('E/m');
  xlabel('time/s');
  %saveas(gcf, 'err_r2_ab.eps', 'epsc')
  
  figure(5)
  set(gcf,'position',[1490,550,400,400], 'color','w' );
  plot(tt,er_up5,'m','LineWidth',1);
  hold on
  plot(tt,er_op5,'b','LineWidth',1);
  hold on
   plot(tt,er_rp5,'color',[0.5 0.1 0.8],'LineWidth',1);
  hold on
  plot(tt,er_kp5,'r','LineWidth',1);
  %   axis equal;
  axis([0 21 -0.1 2.5]);
  legend('General CU','General CI','Wang et al. (2021)','Proposed method');
   ylabel('E/m');
  xlabel('time/s');
   %saveas(gcf, 'err_r5_ab.eps', 'epsc')
  figure(6)
  set(gcf,'position',[1490,100,400,400], 'color','w' );
  plot(tt,av_up,'m','LineWidth',1);
  hold on
  plot(tt,av_op,'b','LineWidth',1);
  hold on
  plot(tt,av_rp,'color',[0.5 0.1 0.8],'LineWidth',1);
  hold on
  plot(tt,av_kp,'r','LineWidth',1);
  axis([0 21 -0.1 4]);
  legend('General CU','General CI','Wang et al. (2021)','Proposed method');
  ylabel('RMSE/m');
  xlabel('time/s');
  %saveas(gcf, 'average_error_ab.eps', 'epsc')
%   
  figure(7)
  set(gcf,'position',[1130,100,400,400], 'color','w' );
  plot(tt,av_cov_up,'m','LineWidth',1);
  hold on
  plot(tt,av_cov_op,'b','LineWidth',1);
  hold on
  plot(tt,av_cov_rp,'color',[0.5 0.1 0.8],'LineWidth',1);
  hold on
  plot(tt,av_cov_kp,'r','LineWidth',1);
  axis([-0.3 21 -0.1 6]);
  legend('General CU','General CI','Wang et al. (2021)','Proposed nethod');
  ylabel('RTSE/m');
  xlabel('time/s');
    %saveas(gcf, 'average_trace_ab.eps', 'epsc')
