# Supplementary material for: A robust cooperative localization algorithm based on covariance intersection method for multi-robot systems
Source: PeerJ Comput Sci. 2023 May 12;9:e1373. doi: 10.7717/peerj-cs.1373 (PMC10280389; doi:10.7717/peerj-cs.1373)
Supplement: Supplemental Information 2 — The “figure” file folder contains the codes for plotting the illustration of covariance intersection. The “path” file folder contains the codes for plotting all simulation figures. [file peerj-cs-09-1373-s002.zip]

Archive with 47 entries (42 files):
- Cooperative Localization2/
- Cooperative Localization2/Cal_H.m
- Cooperative Localization2/Cal_H_no.m
- Cooperative Localization2/Copy_of_get_distance.m
- Cooperative Localization2/Copy_of_main_CL.m
- Cooperative Localization2/Figure/
- Cooperative Localization2/Figure/CI_ellipse.eps
- Cooperative Localization2/Figure/CI_ellipse.m
- Cooperative Localization2/Figure/particles_approxi.m
- Cooperative Localization2/Figure/plot_ellipse1.m
- Cooperative Localization2/KF_Common.m
- Cooperative Localization2/KF_Common1.m
- Cooperative Localization2/KF_Common2.m
- Cooperative Localization2/KL_JS_div.m
- Cooperative Localization2/RobotModel.m
- Cooperative Localization2/RobotModel_L.m
- Cooperative Localization2/get_distance.m
- Cooperative Localization2/get_distance1.m
- Cooperative Localization2/main_CL.m
- Cooperative Localization2/main_CL1.m
- Cooperative Localization2/main_CL2.m
- Cooperative Localization2/path/
- Cooperative Localization2/path/abnormal/
- Cooperative Localization2/path/abnormal/KLD_r1.eps
- Cooperative Localization2/path/abnormal/KLD_r2.eps
- Cooperative Localization2/path/abnormal/KLD_r3.eps
- Cooperative Localization2/path/abnormal/data2.mat
- Cooperative Localization2/path/abnormal/err1_r1.eps
- Cooperative Localization2/path/abnormal/err1_r2.eps
- Cooperative Localization2/path/abnormal/err1_r3.eps
- Cooperative Localization2/path/abnormal/plot_path.m
- Cooperative Localization2/path/data.mat
- Cooperative Localization2/path/data2.mat
- Cooperative Localization2/path/data3.mat
- Cooperative Localization2/path/normal/
- Cooperative Localization2/path/normal/all_path.eps
- Cooperative Localization2/path/normal/data1.mat
- Cooperative Localization2/path/normal/err_r1.eps
- Cooperative Localization2/path/normal/err_r2.eps
- Cooperative Localization2/path/normal/err_r3.eps
- Cooperative Localization2/path/normal/path_r1.eps
- Cooperative Localization2/path/normal/path_r2.eps
- Cooperative Localization2/path/normal/path_r3.eps
- Cooperative Localization2/path/normal/plot_path.m
- Cooperative Localization2/plot_ellipse.m
- Cooperative Localization2/real_distance.m
- Cooperative Localization2/real_distance1.m
