# Supplementary material for: A robust cooperative localization algorithm based on covariance intersection method for multi-robot systems
Source: PeerJ Comput Sci. 2023 May 12;9:e1373. doi: 10.7717/peerj-cs.1373 (PMC10280389; doi:10.7717/peerj-cs.1373)
Supplement: Supplemental Information 2 — The “figure” file folder contains the codes for plotting the illustration of covariance intersection. The “path” file folder contains the codes for plotting all simulation figures. [file peerj-cs-09-1373-s002.zip › Cooperative Localization2/Cal_H.m]

function [result] = Cal_H(pos,id)
%CAL_H ´Ë´¦ÏÔÊ¾ÓÐ¹Ø´Ëº¯ÊýµÄÕªÒª
%   ´Ë´¦ÏÔÊ¾ÏêÏ¸ËµÃ÷
tag=pos(:,id);
anchor=pos;
anchor(:,id)=[];

num=length(anchor);
result=zeros(num,2);

for i=1:1:num
    dis=norm(tag-anchor(:,i));
    result(i,:)=[(tag-anchor(:,i))/dis]; 
end

end
