# Supplementary material for: A robust cooperative localization algorithm based on covariance intersection method for multi-robot systems
Source: PeerJ Comput Sci. 2023 May 12;9:e1373. doi: 10.7717/peerj-cs.1373 (PMC10280389; doi:10.7717/peerj-cs.1373)
Supplement: Supplemental Information 2 — The “figure” file folder contains the codes for plotting the illustration of covariance intersection. The “path” file folder contains the codes for plotting all simulation figures. [file peerj-cs-09-1373-s002.zip › Cooperative Localization2/Figure/particles_approxi.m]

clc;
clear;
close all;
