# Supplementary material for: A robust cooperative localization algorithm based on covariance intersection method for multi-robot systems
Source: PeerJ Comput Sci. 2023 May 12;9:e1373. doi: 10.7717/peerj-cs.1373 (PMC10280389; doi:10.7717/peerj-cs.1373)
Supplement: Supplemental Information 2 — The “figure” file folder contains the codes for plotting the illustration of covariance intersection. The “path” file folder contains the codes for plotting all simulation figures. [file peerj-cs-09-1373-s002.zip › Cooperative Localization2/KF_Common.m]

function [res,res_cov] = KF_Common(r_dis,pos,pos_cov,id)
%KF 此处显示有关此函数的摘要
%   此处显示详细说
%%% 观测
% pos;
% pos_cov;
[est_dis,est_cov]=get_distance(pos,pos_cov,id)
H=Cal_H(pos,id)
% W=H*pos_cov(1:2,1:2,id)*H'+ est_cov;
% Wq=pinv(W)
K=pos_cov(1:2,1:2,id)*H'*pinv(H*pos_cov(1:2,1:2,id)*H'+ est_cov)

res=pos(:,id)+K*(r_dis-est_dis)
res_cov(:,:)=(eye(2)-K*H)*pos_cov(1:2,1:2,id)
if abs(det(eye(2)-K*H))<1e-10
        res_cov(:,:)=pos_cov(1:2,1:2,id);
end


end
