# Supplementary material for: A robust cooperative localization algorithm based on covariance intersection method for multi-robot systems
Source: PeerJ Comput Sci. 2023 May 12;9:e1373. doi: 10.7717/peerj-cs.1373 (PMC10280389; doi:10.7717/peerj-cs.1373)
Supplement: Supplemental Information 2 — The “figure” file folder contains the codes for plotting the illustration of covariance intersection. The “path” file folder contains the codes for plotting all simulation figures. [file peerj-cs-09-1373-s002.zip › Cooperative Localization2/KF_Common1.m]

function [res,res_cov] = KF_Common1(r_dis,pos,pos_cov,id)
%KF 此处显示有关此函数的摘要
%   此处显示详细说
%%% 观测
% pos;
% pos_cov;
global ob_error;
ob_error(id)=[];
[est_dis,est_cov]=get_distance(pos,pos_cov,id);
H=Cal_H(pos,id);
% W=H*pos_cov(1:2,1:2,id)*H'+ est_cov;
% Wq=pinv(W)
if id==1
  r_dis(3)= r_dis(3); 
end
% K1=pos_cov(1:2,1:2,id)*H(1,:)'*pinv(H(1,:)*pos_cov(1:2,1:2,id)*H(1,:)'+ est_cov(1));
% K2=pos_cov(1:2,1:2,id)*H(2,:)'*pinv(H(2,:)*pos_cov(1:2,1:2,id)*H(2,:)'+ est_cov(2));
% K3=pos_cov(1:2,1:2,id)*H(3,:)'*pinv(H(3,:)*pos_cov(1:2,1:2,id)*H(3,:)'+ est_cov(3));
K1=pos_cov(1:2,1:2,id)*H(1,:)'*pinv(H(1,:)*pos_cov(1:2,1:2,id)*H(1,:)'+ ob_error(1));
K2=pos_cov(1:2,1:2,id)*H(2,:)'*pinv(H(2,:)*pos_cov(1:2,1:2,id)*H(2,:)'+ ob_error(2));
K3=pos_cov(1:2,1:2,id)*H(3,:)'*pinv(H(3,:)*pos_cov(1:2,1:2,id)*H(3,:)'+ ob_error(3));
res1=pos(:,id)+K1*(r_dis(1)-est_dis(1));
res_cov1(:,:)=(eye(2)-K1*H(1,:))*pos_cov(1:2,1:2,id)*(eye(2)-K1*H(1,:))' + K1*est_cov(1)*K1';
KL1=KL_JS_div(pos(:,id),pos_cov(:,:,id),res1,res_cov1(:,:));
res2=pos(:,id)+K2*(r_dis(2)-est_dis(2));
res_cov2(:,:)=(eye(2)-K2*H(2,:))*pos_cov(1:2,1:2,id)*(eye(2)-K2*H(2,:))' + K2*est_cov(2)*K2';
KL2=KL_JS_div(pos(:,id),pos_cov(:,:,id),res2,res_cov2(:,:));
res3=pos(:,id)+K3*(r_dis(3)-est_dis(3));
res_cov3(:,:)=(eye(2)-K3*H(3,:))*pos_cov(1:2,1:2,id)*(eye(2)-K3*H(3,:))' + K3*est_cov(3)*K3';
KL3=KL_JS_div(pos(:,id),pos_cov(:,:,id),res3,res_cov3(:,:));
if id==1
    disp(KL1)
    disp(KL2)
    disp(KL3)
end
%%
% if KL3<0.05
x(:,1)=res1;
x(:,2)=res2;
x(:,3)=res3;
p(:,:,1)=res_cov1;
p(:,:,2)=res_cov2;
p(:,:,3)=res_cov3;   
% else   
% x(:,1)=res1;
% x(:,2)=res2;
% p(:,:,1)=res_cov1;
% p(:,:,2)=res_cov2;
% end
[res,res_cov] = fusecovint(x,p);
res_cov = res_cov + diag(0.05*rand(2,1));
% if abs(res_cov(1,1))<1e-2 || abs(res_cov(2,2))<1e-2
%    res_cov=pos_cov(1:2,1:2,id);
% end


end
