# Supplementary material for: A robust cooperative localization algorithm based on covariance intersection method for multi-robot systems
Source: PeerJ Comput Sci. 2023 May 12;9:e1373. doi: 10.7717/peerj-cs.1373 (PMC10280389; doi:10.7717/peerj-cs.1373)
Supplement: Supplemental Information 2 — The “figure” file folder contains the codes for plotting the illustration of covariance intersection. The “path” file folder contains the codes for plotting all simulation figures. [file peerj-cs-09-1373-s002.zip › Cooperative Localization2/KL_JS_div.m]

function [result] = KL_JS_div(pos,pos_cov,est,est_cov)
% Input: 
% Output: 
% pos
% est
result=(est-pos)'*pinv(est_cov)*(est-pos) -2 + trace(pinv(est_cov)*pos_cov)+log(det(est_cov)/det(pos_cov)) ;
result=result/2;
%+ trace(pinv(est_cov)*pos_cov)+log(det(est_cov)/det(pos_cov))
