# Supplementary material for: A robust cooperative localization algorithm based on covariance intersection method for multi-robot systems
Source: PeerJ Comput Sci. 2023 May 12;9:e1373. doi: 10.7717/peerj-cs.1373 (PMC10280389; doi:10.7717/peerj-cs.1373)
Supplement: Supplemental Information 2 — The “figure” file folder contains the codes for plotting the illustration of covariance intersection. The “path” file folder contains the codes for plotting all simulation figures. [file peerj-cs-09-1373-s002.zip › Cooperative Localization2/RobotModel.m]

function [next_state, next_cov] = RobotModel(pre_state,pre_cov,vel,omega,del_t)
%ROBOTMODEL ´Ë´¦ÏÔÊ¾ÓÐ¹Ø´Ëº¯ÊýµÄÕªÒª
%   Õâ¸öº¯ÊýÊÇÕë¶ÔÆ½ÃæÒÆ¶¯»úÆ÷ÈË
global noise
theta=pre_state(3);
input=[vel;omega];
% rot=[cos(theta) -sin(theta); sin(theta) cos(theta)];
%% ×´Ì¬

psi=[del_t*cos(theta)     0;
     del_t*sin(theta)     0;
     0                    del_t];

next_state = pre_state + psi*input;

%% ·½²î
f13= -vel*del_t*sin(theta);
f23= vel*del_t*cos(theta);
F=[1 0 f13;
   0 1 f23;
   0 0  1];
G=[del_t*cos(theta)  0;
   del_t*sin(theta)  0;
   0           del_t];
next_cov= F*pre_cov*F'+ G*noise*G';
end
