# Supplementary material for: A robust cooperative localization algorithm based on covariance intersection method for multi-robot systems
Source: PeerJ Comput Sci. 2023 May 12;9:e1373. doi: 10.7717/peerj-cs.1373 (PMC10280389; doi:10.7717/peerj-cs.1373)
Supplement: Supplemental Information 2 — The “figure” file folder contains the codes for plotting the illustration of covariance intersection. The “path” file folder contains the codes for plotting all simulation figures. [file peerj-cs-09-1373-s002.zip › Cooperative Localization2/RobotModel_L.m]

function [next_state] = RobotModel_L(pre_state,vel,omega,del_t)
%ROBOTMODEL ´Ë´¦ÏÔÊ¾ÓÐ¹Ø´Ëº¯ÊýµÄÕªÒª
%   Õâ¸öº¯ÊýÊÇÕë¶ÔÆ½ÃæÒÆ¶¯»úÆ÷ÈË

theta=pre_state(3)*pi/180;
input=[vel;omega];
%% ×´Ì¬
% psi=[del_t*cos(theta)     0;
%      0                    del_t*sin(theta);
%      0                    del_t];
psi=[del_t*cos(theta)     0;
     del_t*sin(theta)     0;
     0                    del_t];

next_state = pre_state + psi*input;

end
