# Supplementary material for: A robust cooperative localization algorithm based on covariance intersection method for multi-robot systems
Source: PeerJ Comput Sci. 2023 May 12;9:e1373. doi: 10.7717/peerj-cs.1373 (PMC10280389; doi:10.7717/peerj-cs.1373)
Supplement: Supplemental Information 2 — The “figure” file folder contains the codes for plotting the illustration of covariance intersection. The “path” file folder contains the codes for plotting all simulation figures. [file peerj-cs-09-1373-s002.zip › Cooperative Localization2/plot_ellipse.m]

function [result] = plot_ellipse(pos,P,a)
%PLOT_ELLIPSE 此处显示有关此函数的摘要
%   此处显示详细说明
[V, D] = eig(P);
% aa = sqrt(1/D(1));
% bb = sqrt(1/D(4));
% t = linspace(0, 2*pi, 60);
% xy = V*[aa*cos(t);bb*sin(t)];
% plot(xy(1,:)+pos(1),xy(2,:)+pos(2));
t = linspace(0, 2*pi, 60);
xy = [cos(t);sin(t)];
xy1=V*sqrt(D)*xy;
if a==0
    plot(xy1(1,:)+pos(1),xy1(2,:)+pos(2),'r','LineWidth',2);
else
    plot(xy1(1,:)+pos(1),xy1(2,:)+pos(2),'b','LineWidth',2);
end
% result=xy1
end
%% 下面是普通椭圆的画法，可以参照学习
% function  h = ellipsefig2(a,b,c,d,e,f)
% % 画一般椭圆：ax*x+bx*y+c*y*y+d*x+e*y = f
% P = [a b/2;b/2 c];
% delta = b^2-4*a*c;
% if delta >= 0
%     warning('这不是一个椭圆')
%     return;
% end
% x0 = (b*e-2*c*d)/delta;
% y0 = (b*d-2*a*e)/delta;
% r = a*x0^2 + b*x0*y0 +c*y0^2 + f;
% if r <= 0
%     warning('这不是一个椭圆')
%     return;
% end
% 
% 
% [V, D] = eig(P); 
% aa = sqrt(r/D(1));
% bb = sqrt(r/D(4));
% t = linspace(0, 2*pi, 60);
% xy = V*[aa*cos(t);bb*sin(t)];
% h = plot(xy(1,:)-x0,xy(2,:)-y0, 'k', 'linewidth', 2);
