# Supplementary material for: A robust cooperative localization algorithm based on covariance intersection method for multi-robot systems
Source: PeerJ Comput Sci. 2023 May 12;9:e1373. doi: 10.7717/peerj-cs.1373 (PMC10280389; doi:10.7717/peerj-cs.1373)
Supplement: Supplemental Information 2 — The “figure” file folder contains the codes for plotting the illustration of covariance intersection. The “path” file folder contains the codes for plotting all simulation figures. [file peerj-cs-09-1373-s002.zip › Cooperative Localization2/real_distance.m]

function [p] = real_distance(pos,ob_error,id)
%DISTANCE 此处显示有关此函数的摘要
%   此处显示详细说明
num=length(pos);
p=zeros(num,1);
for i=1:1:num
        if i==id
         p(i)= 0;
        else   
         p(i)=norm(pos(:,id)-pos(:,i))+ob_error(id,i);
        end
end
p(id)=[];
end
